# Supplementary material for: Supplementation of Dihomo-γ-Linolenic Acid for Pollen-Induced Allergic Symptoms in Healthy Subjects: A Randomized, Double-Blinded, Placebo-Controlled Trial
Source: Nutrients. 2023 Aug 5;15(15):3465. doi: 10.3390/nu15153465 (PMC10421109; doi:10.3390/nu15153465)
Supplement: Supplementary file 1 [file nutrients-15-03465-s001.zip]

Archive with 1 entries (1 files):
- nutrients-2518435-supplementary.pdf
